# Supplementary material for: Contactin proteins in cerebrospinal fluid show different alterations in dementias
Source: J Neurol. 2024 Sep 25;271(12):7516–24. doi: 10.1007/s00415-024-12694-6 (PMC11588959; doi:10.1007/s00415-024-12694-6)
Supplement: Supplementary file 1 — Supplementary file1 (XLSX 18 KB) [file 415_2024_12694_MOESM1_ESM.xlsx]

## Sheet: Table S1
Table S1. Multiple reaction monitoring (MRM) method.
Protein Name	Protein Accession Number	Gene Name	Peptide Sequence	The number of protein isoforms containing the peptide sqeuence (total number of protein isoforms reported in UniProt, including computationally mapped potential isoforms)	Type of Labeled Standard Peptide	Sequence of AQUA BasicHeavy Peptide	Provider (product number) of Labeled Standard Peptide	Stable Isotope-Labeled Residue	Precursor m/z	Precursor Charge	Product m/z	Product Charge	Fragment Ion	Isotope Label Type	Retention Time (minute)	Entrance Potential (volts)	Collision Energy (volts)	Collision Cell Exit Potential (volts)	Prefilter - ST1 (volts)
Contactin-1	Q12860	CNTN1	FIPLIPIPER	3 (3)					597.866	2	934.572	1	y8	Light	10.5	14	28.3	47.7	-36
Contactin-1	Q12860	CNTN1	FIPLIPIPER	3 (3)					597.866	2	611.351	1	y5	Light	10.5	14	31.3	33.2	-36
Contactin-1	Q12860	CNTN1	FIPLIPIPER	3 (3)					597.866	2	467.79	2	y8	Light	10.5	14	22.3	26.7	-36
Contactin-1	Q12860	CNTN1	FIPLIPIPER		QPrEST		Atlas Antibodies AB, Bromma, Sweden ( 26186)	Arginine (R), +10Da	602.87	2	944.58	1	y8	Heavy	10.5	14	28.3	48.2	-36
Contactin-1	Q12860	CNTN1	FIPLIPIPER		QPrEST		Atlas Antibodies AB, Bromma, Sweden ( 26186)	Arginine (R), +10Da	602.87	2	621.359	1	y5	Heavy	10.5	14	31.3	33.6	-36
Contactin-1	Q12860	CNTN1	FIPLIPIPER		QPrEST		Atlas Antibodies AB, Bromma, Sweden ( 26186)	Arginine (R), +10Da	602.87	2	472.794	2	y8	Heavy	10.5	14	22.3	26.9	-36
Contactin-2	Q02246	CNTN2	AVVLWSK	5(8, missing in isorofm A0A1W2PPY1, A0A1W2PPQ9, A0A1W2PR60 )					401.745	2	632.377	1	y5	Light	7.9	7	10	24.362	-13
Contactin-2	Q02246	CNTN2	AVVLWSK	5(8, missing in isorofm A0A1W2PPY1, A0A1W2PPQ9, A0A1W2PR60 )					401.745	2	533.308	1	y4	Light	7.9	7	10	24.139	-13
Contactin-2	Q02246	CNTN2	AVVLWSK	5(8, missing in isorofm A0A1W2PPY1, A0A1W2PPQ9, A0A1W2PR60 )					401.745	2	420.224	1	y3	Light	7.9	7	18.7	23.551	-13
Contactin-2	Q02246	CNTN2	AVVLWSK		AQUA BasicHeavy	PKAVVLWS(K)GT	Thermo Fisher Scientific, USA	Lysine (K), +8Da	405.752	2	428.238	1	y3	Heavy	7.9	7	18.7	23.551	-13
Contactin-2	Q02246	CNTN2	AVVLWSK		AQUA BasicHeavy	PKAVVLWS(K)GT	Thermo Fisher Scientific, USA	Lysine (K), +8Da	405.752	2	541.322	1	y4	Heavy	7.9	7	10	24.139	-13
Contactin-2	Q02246	CNTN2	AVVLWSK		AQUA BasicHeavy	PKAVVLWS(K)GT	Thermo Fisher Scientific, USA	Lysine (K), +8Da	405.752	2	640.391	1	y5	Heavy	7.9	7	10	24.362	-13
Contactin-2	Q02246	CNTN2	IIVQAQPEWLK	5(8, missing in isorofm A0A1W2PPY1, A0A1W2PPQ9, A0A1W2PR60 )					662.885	2	1098.59	1	y9	Light	8.9	14	31.5	55	-14
Contactin-2	Q02246	CNTN2	IIVQAQPEWLK	5(8, missing in isorofm A0A1W2PPY1, A0A1W2PPQ9, A0A1W2PR60 )					662.885	2	672.372	1	y5	Light	8.9	14	37.5	33.431	-14
Contactin-2	Q02246	CNTN2	IIVQAQPEWLK	5(8, missing in isorofm A0A1W2PPY1, A0A1W2PPQ9, A0A1W2PR60 )					662.885	2	549.801	2	y9	Light	8.9	14	25.5	33.252	-14
Contactin-2	Q02246	CNTN2	IIVQAQPEWLK		QPrEST		Atlas Antibodies AB, Bromma, Sweden ( IB3127-2)	Lysine (K), +8Da	666.892	2	680.386	1	y5	Heavy	8.9	14	37.5	33.431	-14
Contactin-2	Q02246	CNTN2	IIVQAQPEWLK		QPrEST		Atlas Antibodies AB, Bromma, Sweden ( IB3127-2)	Lysine (K), +8Da	666.892	2	1106.61	1	y9	Heavy	8.9	14	31.5	55	-14
Contactin-2	Q02246	CNTN2	IIVQAQPEWLK		QPrEST		Atlas Antibodies AB, Bromma, Sweden ( IB3127-2)	Lysine (K), +8Da	666.892	2	553.808	2	y9	Heavy	8.9	14	25.5	33.252	-14
Contactin-2	Q02246	CNTN2	VISDTEADIGSNLR	5(8, missing in isorofm A0A1W2PPY1, A0A1W2PPQ9, A0A1W2PR60 )					745.378	2	845.448	1	y8	Light	7.7	8	38.5	43.175	-16
Contactin-2	Q02246	CNTN2	VISDTEADIGSNLR	5(8, missing in isorofm A0A1W2PPY1, A0A1W2PPQ9, A0A1W2PR60 )					745.378	2	774.41	1	y7	Light	7.7	8	32.5	43.042	-16
Contactin-2	Q02246	CNTN2	VISDTEADIGSNLR	5(8, missing in isorofm A0A1W2PPY1, A0A1W2PPQ9, A0A1W2PR60 )					745.378	2	659.383	1	y6	Light	7.7	8	47.5	42.051	-16
Contactin-2	Q02246	CNTN2	VISDTEADIGSNLR		QPrEST		Atlas Antibodies AB, Bromma, Sweden ( IB3127-2)	Arginine (R), +10Da	750.382	2	669.392	1	y6	Heavy	7.7	8	47.5	42.051	-16
Contactin-2	Q02246	CNTN2	VISDTEADIGSNLR		QPrEST		Atlas Antibodies AB, Bromma, Sweden ( IB3127-2)	Arginine (R), +10Da	750.382	2	784.419	1	y7	Heavy	7.7	8	32.5	43.042	-16
Contactin-2	Q02246	CNTN2	VISDTEADIGSNLR		QPrEST		Atlas Antibodies AB, Bromma, Sweden ( IB3127-2)	Arginine (R), +10Da	750.382	2	855.456	1	y8	Heavy	7.7	8	38.5	43.175	-16
Contactin-3	Q9P232	CNTN3	VVASAPDFSK	1(1)					510.772	2	822.399	1	y8	Light	6.9	5	18	42.7	-31
Contactin-3	Q9P232	CNTN3	VVASAPDFSK	1(1)					510.772	2	751.362	1	y7	Light	6.9	5	21	39.5	-31
Contactin-3	Q9P232	CNTN3	VVASAPDFSK	1(1)					510.772	2	664.33	1	y6	Light	6.9	5	18	35.6	-31
Contactin-3	Q9P232	CNTN3	VVASAPDFSK		QPrEST		Atlas Antibodies AB, Bromma, Sweden ( 37963)	Lysine (K), +8Da	514.779	2	830.413	1	y8	Heavy	6.9	5	18	43	-31
Contactin-3	Q9P232	CNTN3	VVASAPDFSK		QPrEST		Atlas Antibodies AB, Bromma, Sweden ( 37963)	Lysine (K), +8Da	514.779	2	759.376	1	y7	Heavy	6.9	5	21	39.8	-31
Contactin-3	Q9P232	CNTN3	VVASAPDFSK		QPrEST		Atlas Antibodies AB, Bromma, Sweden ( 37963)	Lysine (K), +8Da	514.779	2	672.344	1	y6	Heavy	6.9	5	18	35.9	-31
Contactin-4	Q8IWV2	CNTN4	LQFAYLDNFK	2 (9, missing in isoform Q8IWV2-2, Q8IWV2-3, Q8IWV2-4, C9JMQ2, C9JGK9, C9JIY1, H0Y8U1					629.827	2	1017.5	1	y8	Light	9.8	14	23.9	33.252	-15
Contactin-4	Q8IWV2	CNTN4	LQFAYLDNFK	2 (9, missing in isoform Q8IWV2-2, Q8IWV2-3, Q8IWV2-4, C9JMQ2, C9JGK9, C9JIY1, H0Y8U1					629.827	2	799.398	1	y6	Light	9.8	14	29.9	32.709	-15
Contactin-4	Q8IWV2	CNTN4	LQFAYLDNFK	2 (9, missing in isoform Q8IWV2-2, Q8IWV2-3, Q8IWV2-4, C9JMQ2, C9JGK9, C9JIY1, H0Y8U1					629.827	2	389.218	1	b3	Light	9.8	14	26.9	30.768	-15
Contactin-4	Q8IWV2	CNTN4	LQFAYLDNFK		AQUA BasicHeavy	AKLQFAYLDNF(K)TR	Thermo Fisher Scientific, USA	Lysine (K), +8Da	633.834	2	389.218	1	b3	Heavy	9.8	14	26.9	30.768	-15
Contactin-4	Q8IWV2	CNTN4	LQFAYLDNFK		AQUA BasicHeavy	AKLQFAYLDNF(K)TR	Thermo Fisher Scientific, USA	Lysine (K), +8Da	633.834	2	807.413	1	y6	Heavy	9.8	14	29.9	32.709	-15
Contactin-4	Q8IWV2	CNTN4	LQFAYLDNFK		AQUA BasicHeavy	AKLQFAYLDNF(K)TR	Thermo Fisher Scientific, USA	Lysine (K), +8Da	633.834	2	1025.52	1	y8	Heavy	9.8	14	23.9	33.252	-15
Contactin-4	Q8IWV2	CNTN4	IEVQFPETVPTAK	1 (9)					729.896	2	842.462	1	y8	Light	8.7	13	31.8	36.275	-16
Contactin-4	Q8IWV2	CNTN4	IEVQFPETVPTAK	1 (9)					729.896	2	416.25	1	y4	Light	8.7	13	43.8	35.598	-16
Contactin-4	Q8IWV2	CNTN4	IEVQFPETVPTAK	1 (9)					729.896	2	617.329	1	b5	Light	8.7	13	28.8	36.162	-16
Contactin-4	Q8IWV2	CNTN4	IEVQFPETVPTAK		AQUA BasicHeavy	PKIEVQFPETVPTA(K)GA	Thermo Fisher Scientific, USA	Lysine (K), +8Da	733.903	2	617.329	1	b5	Heavy	8.7	13	28.8	36.162	-16
Contactin-4	Q8IWV2	CNTN4	IEVQFPETVPTAK		AQUA BasicHeavy	PKIEVQFPETVPTA(K)GA	Thermo Fisher Scientific, USA	Lysine (K), +8Da	733.903	2	424.265	1	y4	Heavy	8.7	13	43.8	35.598	-16
Contactin-4	Q8IWV2	CNTN4	IEVQFPETVPTAK		AQUA BasicHeavy	PKIEVQFPETVPTA(K)GA	Thermo Fisher Scientific, USA	Lysine (K), +8Da	733.903	2	850.476	1	y8	Heavy	8.7	13	31.8	36.275	-16
Contactin-5	O94779	CNTN5	IEVHFPFTVTAAK	4(4)					487.27	3	590.351	1	Y6	Light	9.5	11.5	18.4	25.49	-16
Contactin-5	O94779	CNTN5	IEVHFPFTVTAAK	4(4)					487.27	3	390.235	1	Y4	Light	9.5	11.5	21.4	24.724	-16
Contactin-5	O94779	CNTN5	IEVHFPFTVTAAK	4(4)					487.27	3	417.74	2	y8	Light	9.5	11.5	18.4	24.903	-16
Contactin-5	O94779	CNTN5	IEVHFPFTVTAAK		AQUA BasicHeavy	PKIEVHFPFTVTAA(K)GT	Thermo Fisher Scientific, USA	Lysine (K), +8Da	489.941	3	398.249	1	Y4	Heavy	9.5	11.5	21.4	24.724	-16
Contactin-5	O94779	CNTN5	IEVHFPFTVTAAK		AQUA BasicHeavy	PKIEVHFPFTVTAA(K)GT	Thermo Fisher Scientific, USA	Lysine (K), +8Da	489.941	3	598.365	1	Y6	Heavy	9.5	11.5	18.4	25.49	-16
Contactin-5	O94779	CNTN5	IEVHFPFTVTAAK		AQUA BasicHeavy	PKIEVHFPFTVTAA(K)GT	Thermo Fisher Scientific, USA	Lysine (K), +8Da	489.941	3	421.747	2	y8	Heavy	9.5	11.5	18.4	24.903	-16
Contactin-6	Q9UQ52	CNTN6	VVAGNSIGIGEPSEPSELLR	1 (3, missing in isoform F8WDQ0 and F8VWS7)					1012.54	2	1213.61	1	y11	Light	9.2	14	48.6	55	-16
Contactin-6	Q9UQ52	CNTN6	VVAGNSIGIGEPSEPSELLR	1 (3, missing in isoform F8WDQ0 and F8VWS7)					1012.54	2	1027.54	1	y9	Light	9.2	14	48.6	55	-16
Contactin-6	Q9UQ52	CNTN6	VVAGNSIGIGEPSEPSELLR	1 (3, missing in isoform F8WDQ0 and F8VWS7)					1012.54	2	714.414	1	y6	Light	9.2	14	63.6	55	-16
Contactin-6	Q9UQ52	CNTN6	VVAGNSIGIGEPSEPSELLR		AQUA BasicHeavy	FRVVAGNSIGIGEPSEPSELL(R)TK	Thermo Fisher Scientific, USA	Arginine (R), +10Da	1017.54	2	1223.61	1	y11	Heavy	9.2	14	48.6	55	-16
Contactin-6	Q9UQ52	CNTN6	VVAGNSIGIGEPSEPSELLR		AQUA BasicHeavy	FRVVAGNSIGIGEPSEPSELL(R)TK	Thermo Fisher Scientific, USA	Arginine (R), +10Da	1017.54	2	724.423	1	y6	Heavy	9.2	14	63.6	55	-16
Contactin-6	Q9UQ52	CNTN6	VVAGNSIGIGEPSEPSELLR		AQUA BasicHeavy	FRVVAGNSIGIGEPSEPSELL(R)TK	Thermo Fisher Scientific, USA	Arginine (R), +10Da	1017.54	2	1037.55	1	y9	Heavy	9.2	14	48.6	55	-16
